# Supplementary material for: Synthesis of Bioactive Silver Nanoparticles Using New Bacterial Strains from an Antarctic Consortium
Source: Mar Drugs. 2022 Aug 31;20(9):558. doi: 10.3390/md20090558 (PMC9505403; doi:10.3390/md20090558)
Supplement: Supplementary file 1 [file marinedrugs-20-00558-s001.zip]

Archive with 1 entries (1 files):
- marinedrugs-1842489-supplementary.pdf
